# Supplementary material for: Cardiovascular Protective Effects of NP-6A4, a Drug with the FDA Designation for Pediatric Cardiomyopathy, in Female Rats with Obesity and Pre-Diabetes
Source: Cells. 2023 May 12;12(10):1373. doi: 10.3390/cells12101373 (PMC10216951; doi:10.3390/cells12101373)
Supplement: Supplementary file 1 [file cells-12-01373-s001.zip]

Archive with 8 entries (8 files):
- Figure S1.JPG
- Figure S2.JPG
- Figure S3.JPG
- Figure S4.JPG
- Figure S5.JPG
- Table S1.pdf
- Table S2 revised.pdf
- Table S3 Revised.pdf
